# Supplementary material for: Relationship between atherosclerosis and occlusal support of natural teeth with mediating effect of atheroprotective nutrients: From the SONIC study
Source: PLoS One. 2017 Aug 17;12(8):e0182563. doi: 10.1371/journal.pone.0182563 (PMC5560638; doi:10.1371/journal.pone.0182563)
Supplement: S1 File — (XLSX) [file pone.0182563.s001.xlsx]

## Sheet: Sheet1
athscl	occlusal	perio	fishshellfish	vitB6	omega3
1	3	3	10.51	0.43	0.41
1	3	3	37.22	0.63	1.38
0	3	3	43.31	0.65	1.49
0	2	2	20.34	0.63	0.94
1	2	3	60.35	0.83	1.25
1	3	0	50.94	0.91	1.23
0	1	2	38.7	0.64	1.08
1	3	0	115.96	0.92	2.57
0	1	2	71.65	0.57	1.4
1	2	3	49.88	0.77	1.8
		99	4.22	0.26	0.72
0	2	2	140.32	1.16	2.99
1	1	2	122.39	1.25	2.57
1	1	2	36.01	0.52	1.06
1	3	3	45.06	0.7	1.44
0	1	1	13.68	0.35	0.64
1	1	3	38.72	0.6	1.57
0	3	2	65.85	0.89	1.84
1	1	3	95.64	0.98	1.96
1	2	2	41.91	0.81	1.63
0	2	2	68.89	0.73	1.93
1	1	2	38.77	0.57	1.12
0	3	3	46.35	0.74	1.41
1	3	3	60.1	0.69	1.35
1	2	1	35.22	0.61	0.77
1	1	2	91.06	1.18	2.29
0	1	2	37.93	0.67	1.25
0	1	2	73.29	0.91	1.95
1	1	3	47.04	0.74	1.57
0	1	2	72.88	0.98	1.65
0	1	2	123.24	1.25	3.02
0	3	3	20.02	0.42	0.75
1	1	3	43.57	0.48	1.33
1	2	1	48.56	0.62	1.9
0	1	1	39.03	0.45	0.82
0	1	2	21.49	0.51	0.77
0	1	2	45.87	0.64	1.41
0	1	2	76.6	0.98	1.72
1	1	2	74.34	1.04	1.89
0	1	1	47.44	0.77	1.1
0	1	2	85.85	0.83	2.04
0	1	3	142.51	1.24	2.21
1	1	2	56.41	0.85	1.39
0	1	3	28.21	0.72	1.11
0	1	2	75.18	0.86	2.47
1	1	3	24.18	0.61	1.39
0	1	3	45.96	0.74	1.6
1	1	2	42.46	0.68	1.42
0	1	3	56.85	0.97	1.73
1	3	1	15.05	0.6	1.63
1	1	3	33.5	0.62	1.08
0	1	3	18.46	0.69	1.42
1	1	3	18.52	0.66	1.49
1	1	3	36.55	0.81	1.56
0	3	0	25.2	0.36	0.78
0	1	1	151.42	0.77	1.86
0	1	3	30.61	0.9	1.62
1	2	1	138.84	0.9	2.54
1	1	3	167.15	0.83	2.33
1	1	3	39.41	0.81	1.55
1	2	3	102.21	1	2.23
1	3	3	31.27	0.5	1.16
1	3	2	55.13	0.75	1.49
0	1	3	58.54	0.84	1.47
0	3	0	37.7	0.74	1.7
1	3	0	50.01	0.57	1.68
0	1	3	45.84	0.72	1.18
0	3	1	49.05	0.75	1.78
1	2	2	19.13	0.46	1.23
1	1	1	62.48	0.85	1.98
0	2	3	100.83	0.66	1.56
1	1	2	74.47	0.73	1.66
0	3	0	41.29	0.68	1.61
1	1	3	92.12	0.92	2.04
0	2	3	61.41	0.59	1.45
0	1	2	50.53	0.59	1.3
0	1	1	67.47	0.81	1.53
0	1	3	55.72	0.58	1.62
0	1	2	31.37	0.56	0.72
0	1	1	68.07	0.81	1.9
1	1	3	50.13	0.82	1.26
1	1	3	81.47	0.99	1.77
0	1	2	41.78	0.75	1.53
1	1	2	19.03	0.46	0.76
0	1	3	70.98	0.88	1.8
	1	3	60.15	0.88	0.92
0	1	2	43.22	0.65	2.03
0	2	2	69.96	0.82	1.9
0	3	2	37.22	0.72	1.43
1	1	1	23.35	0.66	1.21
1	1	3	69.42	1.02	2.73
1	1	3	13.15	0.55	1.39
1	2	2	95.05	0.99	2.24
0	1	3	87.37	0.89	1.99
1	1	2	65.75	0.76	1.5
0	3	3	111.79	1.09	2.36
0	1	3	42.81	0.75	1.23
1	3	2	81.73	0.8	1.95
0	3	0	39.17	0.65	1.69
1	3	1	71.69	0.82	1.75
0	1	3	115.36	1.11	2.56
1	3	3	24.72	0.81	1.36
0	3	0	58.36	0.68	1.36
1	3	3	31.05	0.65	0.86
1	1	2	33.92	0.61	1.1
1	1	3	32.97	0.55	1.16
0	3	3	115.81	1.05	2.29
1	1	3	72.28	0.93	1.68
1	3	3	47.86	0.49	1.23
0	1	3	23.63	0.66	1.39
0	3	0	36.96	0.42	1.05
1	1	3	29.6	0.54	1.29
0	3	2	41.38	0.51	1.58
1	3	2	35.98	0.55	1.08
0	1	3	56.71	0.82	1.27
1	3	3	35.55	0.49	1.13
1	1	2	63.66	0.82	1.98
0	3	0	38.1	0.62	1.2
0	1	2	46.38	0.81	1.37
0	2	3	6.8	0.5	0.6
0	1	3	42.94	0.71	1.42
1	3	3	39.15	0.41	0.71
1	1	2	170.4	1.02	3.05
0	1	2	27.52	0.76	1.17
1	1	3	4.93	0.32	0.32
1	1	2	84.4	0.84	1.98
1	3	2	37.52	0.65	1.33
0	1	3	62.7	0.82	1.62
1	1	2	26.93	0.44	0.84
0	1	2	24.15	0.66	1.18
1	1	3	38.05	0.7	1.02
0	3	3	32.57	0.54	1.21
0	1	3	126.82	0.93	2.27
0	2	3	63.47	0.66	1.69
1	3	3	33.69	0.42	0.88
0	1	3	76.66	0.86	2.03
0	1	2	67.2	0.78	1.69
1	3	2	28.41	0.52	0.76
0	1	3	39.79	0.62	1.26
1	1	3	14	0.49	0.98
1	2	3	21.05	0.4	0.74
0	1	1	57.89	0.64	1.59
1	3	3	92.18	0.9	2.34
0	2	3	50.53	0.99	1.96
1	3	3	32.72	0.85	1.16
0	3	3	24.23	0.6	1.3
0	1	3	53.15	0.92	1.76
1	2	3	51.5	0.54	1.49
1	2	3	51.97	0.75	1.1
1	1	3	95.45	0.85	2.07
0	1	2	24.16	0.64	1.38
1	1	2	65.03	0.81	1.76
1	3	3	59.13	0.84	1.72
1	3	3	33.26	0.59	1.02
0		99	35.95	0.7	1.49
1	2	3	53.95	0.78	1.28
0	1	3	55.72	0.74	2.55
0	1	3	61.07	0.7	1.63
1	2	2	36.16	0.81	1.59
0	1	3	60.43	0.98	1.93
0	3	0	28.53	0.48	1.12
0	2	3	50.63	0.89	1.21
0	2	2	91.16	0.89	2.36
1	1	3	52.03	0.98	1.89
1	3	3	38.79	0.73	1.05
1	1	2	43.85	0.78	1.37
1	1	3	75.69	0.72	1.55
1	3	3	68.42	0.9	2.19
1	1	3	85.81	0.79	1.88
1	3	3	54.45	0.83	1.24
0	3	0	56.14	0.95	1.58
0	1	1	65.07	0.75	1.84
0	1	1	77.14	0.84	2.2
1	2	3	8.21	0.52	0.21
1	3	2	49.99	0.69	1.65
0	2	3	28.83	0.62	1.05
0	1	2	22.87	0.53	1.27
1	3	3	79.37	0.91	1.8
0	1	1	75.75	0.92	1.41
0	2	2	59.18	1.21	1.83
0	1	3	35.52	0.7	0.93
1	1	3	56.98	0.69	1.87
0	1	2	30.29	0.76	1.67
1	2	2	35.59	0.51	1.27
1	3	3	57.94	0.79	1.86
0	1	3	21.4	0.61	1.06
1	3	3	47.3	0.61	1.29
0	1	2	30.16	0.53	1.27
0	1	3	40.46	0.51	0.97
0	2	3	57.58	0.82	1.71
0	1	1	87.6	0.79	1.5
0	1	1	39.07	0.72	1.24
0	1	2	18.74	0.57	1.2
1	1	3	61.2	1.02	1.87
0	3	0	56.86	1.02	1.63
0	2	3	53.1	0.5	1.58
1	3	2	57.49	0.93	1.82
1	1	2	61.6	1.07	1.42
1	3	3	30.35	0.82	1.32
1	3	3	34.69	0.78	1.42
1	1	2	29.76	0.48	1.54
1	1	3	43.14	0.42	0.98
0	1	2	21.44	0.52	1.68
0	2	3	29.22	0.55	1.27
0	1	3	95.17	0.96	1.85
1	1	1	58.88	0.75	1.92
0	3	2	92.96	0.77	2.12
1	1	3	32.29	0.78	1.27
0	1	3	87.4	0.88	2.21
1		99	97.7	0.92	2.08
0	2	2	127.38	1.17	2.03
0	1	2	83	1	1.2
0	3	2	73.13	0.87	1.83
0	3	3	60.54	0.84	2.13
1	3	2	52.96	0.71	1.6
0	3	3	17.8	0.46	1.14
1	3	3	37.41	0.69	1.57
0	1	3	40.29	0.63	1.09
0	3	2	33.74	0.72	1.35
1	1	3	142.76	1.07	2.74
0	1	1	31.13	0.67	1.4
0	1	2	42.67	0.82	1.66
0	1	1	72.4	0.83	2.21
1	1	3	24.72	0.6	0.99
1	3	3	17.83	0.78	1.22
1	1	3	33.47	0.6	1.76
0	2	3	54.56	0.91	1.8
1	1	2	56.88	0.55	1.27
0	3	3	29.63	0.68	1.41
0	1	1	30.92	0.54	1.19
1	1	1	30.76	0.55	1.16
0	1	2	63.55	0.73	1.92
0	1	3	27	0.69	1.9
0	1	3	27.3	0.7	0.94
0	2	3	96.11	0.82	2.12
0	2	2	39.82	1.11	1.88
1	3	3	83.29	0.91	1.57
0	1	1	30.44	0.69	1.63
1	2	3	12.87	0.6	1.23
0	1	2	52.68	0.74	1.17
1	3	2	43.13	0.5	1.25
1	1	2	40.46	0.82	1.49
1	3	2	120.88	0.76	2.71
1	3	3	76.36	0.5	1.49
1	3	1	51.5	0.49	1.51
1	1	3	53.89	0.71	1.55
0	2	2	148.79	1.06	2.33
1	1	2	52.47	0.68	1.47
0	1	2	69.08	0.73	1.8
1	3	2	83.19	0.78	2.14
0	3	3	15.31	0.54	0.93
1	1	2	25.98	0.68	1.02
0	1	2	79.81	0.88	1.83
0	2	2	115.64	0.95	1.85
0	2	2	60.56	0.92	1.72
0	1	2	82.52	0.83	1.82
0	1	3	15.75	0.46	0.87
0	1	3	140.02	1.14	3.93
0	1	2	58.46	0.71	1.78
0	2	2	81.12	0.87	1.93
0	2	3	71.94	0.93	1.99
1	1	2	16.87	0.37	0.81
0	1	2	60.81	0.71	2.04
1	1	2	29.71	0.61	1.21
0	1	2	54.43	1.05	1.24
1	1	3	25.95	0.75	0.98
0	1	2	31.61	0.79	1.36
1	1	1	139.83	0.66	2.07
1	1	2	85.14	0.75	1.8
1	3	2	29.25	0.48	1.19
0	3	3	63.93	0.96	2.16
0	1	3	89.99	0.97	2.34
0	2	3	137.95	0.77	2.9
0	1	2	25.99	0.69	1.1
0	3	0	18.87	0.55	1.45
0	3	3	12.07	0.57	1.32
0	2	2	24.72	0.51	0.74
0	2	3	105.26	0.9	2.18
0	2	1	31.21	0.64	1.3
0	1	2	77.05	0.82	1.66
0	3	3	44.99	0.8	1.39
0	1	3	75.98	1.08	1.48
1	2	3	32.89	0.75	1.85
0	3	2	43.38	0.98	2.41
0	1	2	34.54	0.73	1.42
1	3	3	57.08	0.92	2.04
1	1	2	47.85	0.56	1.58
0	1	2	85.3	0.87	1.81
0	2	2	20.25	0.61	0.9
	2	2	49.3	0.69	1.11
1	1	2	41.01	0.54	1.48
0	3	1	45.58	0.56	1.44
1	1	3	54.25	0.69	1.38
1	1	2	100.74	0.89	1.84
1	2	2	62.3	0.66	1.47
1	3	3	71.67	0.72	1.74
1	3	3	23.46	0.61	1.02
0	1	3	26.52	0.47	0.83
1	3	3	19.89	0.48	0.98
0	1	2	50.47	0.6	1.07
1	3	2	48.89	0.7	1.46
0	1	2	58.46	0.82	1.57
0	2	3	45.87	0.81	1.55
0	2	2	69.08	0.82	1.64
0	1	1	29.78	0.66	1.47
1	1	3	37.03	0.75	1.12
1	1	2	16.16	0.65	0.85
0	1	1	83.4	1.03	2.52
0	1	1	63.56	0.91	2.09
1	2	2	39.7	0.67	1.33
0	2	3	47.68	0.61	1.23
0	3	2	58.54	0.87	1.45
0	1	3	33.15	0.95	1.47
0	3	3	14.12	0.58	0.96
1	1	1	52.92	0.61	1.38
1	1	2	133.18	0.74	2.2
0	1	3	61.01	0.64	1.38
0	2	3	17.24	0.76	0.98
0	3	3	59.68	0.65	1.72
0	1	2	105.28	0.76	2.11
0	1	2	25.14	0.53	1.08
0	1	1	46.86	0.89	1.25
0	3	0	64.13	0.84	1.54
1	3	2	55.85	0.98	1.6
1	3	2	32.24	0.62	1
0	3	3	38.24	0.77	1.03
0	1	3	100.29	1.2	2.35
1	3	3	99.19	0.93	2.58
1	1	2	49.54	0.71	2.01
1	3	3	70.49	0.9	1.91
0	1	2	87	0.8	2.07
0	1	2	80.04	0.8	2.51
1	2	1	84.07	0.72	1.88
1	1	2	45.04	0.54	1.51
1	1	3	56.03	0.65	1.32
0	2	2	75.47	0.74	2.03
1	3	2	24.78	0.67	0.83
0	3	2	99.91	1.08	2.54
1	2	1	23.84	0.37	1.05
0	2	3	15.63	0.48	0.75
1	2	3	44.26	0.53	1.07
0	3	1	70.71	0.77	1.85
0	3	0	51.67	0.48	1.46
1	1	2	39.44	0.61	1.2
0	1	3	47.02	0.85	1.39
1	3	0	75.11	0.78	1.85
1	3	1	62.29	0.89	1.67
0	3	3	47.15	0.54	1.69
1	1	1	16.87	0.77	0.95
1	1	2	18.41	0.47	1.02
0	3	1	54.46	0.7	1.85
0	1	1	67.94	0.99	2.45
1	3	0	65.28	0.9	1.73
1	3	2	64.85	0.69	1.22
1	1	2	41.9	0.47	0.67
0	3	1	67.79	0.8	1.85
0	3	0	69.19	0.77	1.74
0	3	1	48.52	1.04	1.88
1	3	0	48	0.69	1.61
1	1	2	52.38	0.64	1.5
1	1	3	29.9	0.54	1.11
1	3	99	62.27	0.71	1.45
0	2	3	19.15	0.67	1.58
1	3	3	24.13	0.46	0.82
1	1	1	49.55	0.79	1.78
0	3	3	57.83	1.13	1.56
0	1	1	12.56	0.45	0.81
0	1	2	89.44	1.25	2.27
1	3	3	18.11	0.53	1.07
0	1	3	12.24	0.59	1.35
1	2	2	56.32	0.52	1.4
0	3	3	51.55	0.88	1.61
0	1	1	35.47	0.71	0.9
1	2	3	49.5	0.88	2.04
0	3	2	48.52	0.58	1
1	2	2	44.31	0.78	1.43
1	3	2	66.61	0.64	1.57
0	1	1	100.61	0.87	1.89
0	1	2	62.14	0.78	1.33
1	3	3	191.63	0.97	2.59
0	1	2	63.71	0.77	1.53
1	2	3	15.06	0.55	1.13
0	1	1	75	0.96	1.82
0	1	2	159.99	1.12	2.85
0	3	1	48.4	0.67	1.53
0	3	0	64.15	0.69	2.03
0	1	3	37.59	0.68	1.07
0	1	2	175.2	1.36	3.17
1	2	3	65.31	0.74	1.55
0	1	3	55.81	0.83	1.16
0	3	2	22.11	0.6	1.35
1	1	3	86.26	0.92	2.67
0	3	1	43.07	0.94	1.14
1	2	3	38	0.47	0.64
0	1	2	65.41	0.87	2.14
1	3	1	43.46	0.75	1.29
0	1	1	105.62	1.01	2.53
0	1	3	94.22	1.07	2.56
1	1	1	55.96	1	1.47
1	1	2	58.14	0.66	1.88
0	3	2	85.79	0.89	2.48
0	2	2	63.61	0.8	1.73
0	1	1	87.82	0.65	1.78
0	3	2	105.22	1.22	2.2
0	1	2	95.37	0.97	2.05
0	1	3	43.15	0.88	1.71
0	3	3	32.11	0.54	0.99
0		99	76.84	0.76	1.88
1	1	3	89.87	0.97	2.39
0	1	1	34.05	0.46	1.02
1	3	3	63.85	0.71	1.67
0	2	1	53.85	0.75	1.87
0	3	3	69.17	0.93	1.86
0	1	1	61.89	0.92	1.88
0	1	3	32.57	0.6	0.98
0	1	1	19.61	0.68	1.12
1	1	2	108.73	0.71	2.14
1	1	2	45.18	0.6	1.36
0	1	1	78.93	0.98	2.07
1	1	2	34.16	0.55	1.3
1	1	2	83.36	0.72	2.27
0	1	1	22.08	0.69	1.15
0	1	3	58.6	0.67	1.63
0	1	2	98.32	0.99	2.11
1	1	2	90.61	0.79	1.95
0	1	2	85.46	0.69	1.81
0	1	2	125.63	1.07	3.13
1	1	2	19.72	0.65	0.71
1	3	1	32.76	0.71	1.32
0	3	3	29.95	0.47	0.77
0	1	3	60.86	0.89	1.43
0	1	1	44.26	0.82	2
1	3	2	43.87	0.65	1.17
1	3	3	55.01	0.54	1.21
1	1	3	66.16	0.84	1.62
0	1	1	81.43	0.92	2.73
0	3	2	29.17	0.59	1.2
1	1	3	11.27	0.65	1.04
0	2	3	60.81	0.77	1.54
1	1	3	108.02	0.98	3.15
0	1	2	91.4	0.86	2.01
1	2	3	63.62	0.53	1.2
1	3	1	53.67	0.67	1.39
0	1	2	61.97	0.84	2.01
1	1	2	27.87	0.63	0.97
1	1	2	40.07	0.66	1.2
1	1	3	69.43	0.64	1.95
1	1	2	32.04	1.02	1.15
1	1	2	48.38	0.69	1.84
1	1	3	23.64	0.74	0.84
0	3	1	10.95	0.52	0.9
1	1	1	27.7	0.49	0.85
1	3	1	14.37	0.67	0.7
1	1	2	135.42	1.27	2.84
1	3	3	55.56	0.74	1.81
1	1	3	52.51	0.45	1.17
0	1	1	98.53	0.98	2.05
0	1	2	75.21	0.78	1.85
		99	28.49	0.65	1.15
1	1	3	24.04	0.79	1.07
0	1	2	68.64	0.74	1.51
0	1	3	24.98	0.76	1.07
0	2	2	14.94	0.76	0.94
0	2	1	70.8	0.97	2.02
1	3	2	33.45	0.73	1.08
1	2	3	22.02	0.61	0.87
0	1	1	34.83	0.6	1.29
0	3	0	51.02	0.79	1.64
0	1	2	72.41	0.9	2.12
0	1	2	46	0.71	1.37
1	2	3	36.42	0.99	1.82
0	1	2	81.9	0.97	1.86
1	1	3	40.32	0.8	1.15
1	1	2	34.07	0.73	1.33
0	2	1	103.28	0.89	2.07
1	3	3	51.56	0.74	1.56
0	3	1	59.03	0.62	1.39
1	3	2	30.61	0.7	1.48
0	1	2	52.49	0.79	1.59
1	2	3	14.19	0.84	0.95
1	3	3	40.37	0.68	1.32
0	1	3	59.87	0.77	1.73
0	2	2	20.54	0.8	1.36
0	1	2	76.85	1.13	1.75
0	1	2	34.42	0.64	1.1
1	1	2	22.19	0.6	1.4
1	3	3	17.28	0.44	0.2
0	1	2	20.88	0.57	0.98
1	1	2	24.84	0.71	0.57
1	3	2	45.88	0.55	1.29
0	3	2	74.87	0.77	1.38
0	2	2	13.56	0.52	1.14
1	3	0	59.47	0.61	1.42
0	2	3	45.21	0.66	1.74
0	1	3	87.89	0.94	2.2
